# Supplementary material for: Beyond the bladder: incontinence-specific, physical, and psychological contributors to sexual function in women with urinary incontinence
Source: J Sex Med. 2026 Jun 25;23(7):qdag175. doi: 10.1093/jsxmed/qdag175 (PMC13298851; doi:10.1093/jsxmed/qdag175)
Supplement: Supplementary_material_qdag175 [file supplementary_material_qdag175.zip]

Archive with 2 entries (2 files):
- supplementalmateral_20260327.docx
- STROBE-checklist-v4-combined-PlosMedicine.docx
